# Supplementary material for: Optimization of Electrospinning Parameters for Lower Molecular Weight Polymers: A Case Study on Polyvinylpyrrolidone
Source: Polymers (Basel). 2024 Apr 26;16(9):1217. doi: 10.3390/polym16091217 (PMC11085657; doi:10.3390/polym16091217)
Supplement: Supplementary file 1 [file polymers-16-01217-s001.zip]

Archive with 1 entries (1 files):
- polymers-2963469-supplementary.pdf
